# Supplementary material for: Assessment of Cognitive Emotion Regulation in Gambling Disorder: A Systematic Review of the Literature
Source: Clin Pract. 2026 Mar 5;16(3):56. doi: 10.3390/clinpract16030056 (PMC13025003; doi:10.3390/clinpract16030056)
Supplement: Supplementary file 1 [file clinpract-16-00056-s001.zip]

Archive with 2 entries (2 files):
- File S1_PRISMA_2020_checklist_healthcare-4057548.pdf
- File S2- Description of the variables included in the data extraction process..pdf
